# Supplementary material for: Mycobacterium tuberculosis infection is associated with increased B cell responses to unrelated pathogens
Source: Sci Rep. 2020 Aug 31;10:14324. doi: 10.1038/s41598-020-71044-4 (PMC7458924; doi:10.1038/s41598-020-71044-4)
Supplement: Supplementary file 1 — Supplementary information 1. [file 41598_2020_71044_MOESM1_ESM.xlsx]

## Sheet: Manuscript title and authors
Mycobacterium tuberculosis Infection is Associated with Increased B Cell Responses to Unrelated Pathogens
Simon G. Kimuda1,2, simon.kimuda@lshtm.ac.uk
Irene Andia-Biraro1,3, andiaodanga@yahoo.com
Ismail Sebina#,1, lukeismailmat@yahoo.com
Moses Egesa1,2, Moses.Egesa@mrcuganda.org
Angela Nalwoga1,4, Angela.Nalwoga@mrcuganda.org
Steven G. Smith5, steven.smith@lshtm.ac.uk
Bernard S. Bagaya6, bagayabs@yahoo.com
Jonathan Levin7, Jonathan.Levin@wits.ac.za
Alison M. Elliott1,4, alison.elliott@lshtm.ac.uk
John G. Raynes5, john.raynes@lshtm.ac.uk
Stephen Cose1,2,4*, stephen.cose@lshtm.ac.uk
1. Immunomodulation and Vaccines Programme, MRC/UVRI and LSHTM Uganda Research Unit, Entebbe, Uganda
2. Department of Medical Microbiology, School of Biomedical Sciences, Makerere University College of Health Sciences, Kampala, Uganda
3. Department of Internal Medicine, School of Medicine, Makerere University College of Health Sciences, Kampala, Uganda
4. Department of Clinical Research, London School of Hygiene & Tropical Medicine, London, United Kingdom
5. Department of Infection Biology, London School of Hygiene & Tropical Medicine, London, United Kingdom
6. Department of Immunology and Molecular Biology, School of Biomedical Sciences, Makerere University College of Health Sciences, Kampala, Uganda
7. Division of Epidemiology and Biostatistics, School of Public Health, University of the Witwatersrand, Johannesburg, South Africa
# Present address: QIMR Berghofer Medical Research Institute, Brisbane, Australia
* Corresponding Author
Keywords: Antibodies, Mycobacterium tuberculosis, active pulmonary tuberculosis, latent tuberculosis infection, non-specific responses, avidity, B cells, polyclonal activation.

## Sheet: Antibody OD by M.tb Infec stat
				Antibody optial denisties (OD)
Age	SES	HIV	M.tb infection status	PPD	TT	DT	RSV	Measles virus	KSHV ORF73	KSHV K8.1	CMV	EBV	Adenovirus	Total IgG		Key
26 to 35		POS	APTB	0.092	1.757	1.594	0.659	1.092	0.796	1.688	2.208	2.583	1.908	0.23		SES	Socioeconomic status
26 to 35		NEG	APTB	0.615	1.38	0.348	0.559	1.825	0.596	2.303	0.9935	0.374	2.157	0.12		HIV	Human Immunodeficiency Virus
26 to 35		NEG	APTB	1.26	0.167	1.881	0.561	0.301	0.265	1.458	0.9985	1.319	2.373	0.156		M.tb infection status	Mycobacterium tuberculosis infection status
16 to 25		NEG	APTB	1.269	0.445	2.043	0.609	1.127	2.884	0.367	1.3235	1.902	1.89	0.2		APTB	Active pulmonary tuberculosis
26 to 35		POS	APTB	0.125	0.579	0.878	0.494	1.433	2.599	1.223	1.5795	1.863	2.897	0.188		LTBI	Latent tuberculosis infection
46 and older		NEG	APTB	0.692	0.406	0.922	0.67	1.006	2.823	1.063	1.433	2.228	2.795	0.146		PPD	Purified protein derivative (of M.tb)
16 to 25	Medium	POS	APTB	0.381	0.16	0.16	0.278	0.938	0.133	0.298	2.8055	1.548	2.869	0.252		TT	Tetanus toxoid
26 to 35	Low	POS	APTB	0.15	0.277	0.199	0.553	0.606	2.378	1.277	3.1595	1.76	2.69	0.162		DT	Diphtheria toxoid
5 and younger	Medium	POS	uninfected	0.057	0.061	0.195	0.331	0.47	0.102	0.09	2.1045	2.126	2.45	0.178		RSV	Respiratory syncytial virus
6 to 15	Medium	NEG	uninfected	0.112	0.726	0.825	0.36	0.284	0.062	0.184	1.0555	1.674	2.828	0.122		KSHV	Kaposi's Sarcoma-Associated Herpesvirus
16 to 25	Low	NEG	uninfected	0.057	0.201	0.272	0.451	0.496	0.014	0.127	1.0575	1.315	2.413	0.082		CMV	Cytomegalovirus
46 and older	Medium	NEG	APTB	0.267	0.208	1.13	0.605	0.725	1.305	1.331	1.386	0.749	0.989	0.141		EBV	Epstein-Barr virus
36 to 45	Low	POS	APTB	0.624	0.2	1.305	0.445	1.414	0.286	0.145	2.523	2.289	2.441	0.181
26 to 35		POS	APTB	0.082	0.981	0.808	0.464	0.935	1.363	0.839	1.8605	2.373	2.357	0.076
6 to 15	Medium	NEG	uninfected	0.251	0.673	0.857	0.554	1.702	1.154	1.4	1.412	1.447	1.903	0.172
6 to 15	Medium	NEG	uninfected	0.118	0.299	0.227	0.622	1.573	0.016	0.066	1.236	1.18	2.287	0.12
16 to 25	Low	NEG	APTB	0.203	2.194	0.709	0.537	0.815	0.337	2.382	1.3425	0.703	2.501	0.15
26 to 35	Low	NEG	uninfected	0.106	2.526	0.708	0.427	1.34	0.1	0.194	1.119	0.926	2.455	0.096
26 to 35	Low	POS	uninfected	0.191	0.157	0.393	0.39	0.636	0.285	0.402	2.7105	1.839	1.897	0.254
5 and younger	Low	NEG	uninfected	0.048	0.068	0.022	0.373	0.103	0.542	2.008	1.3515	1.8	2.853	0.088
16 to 25	Low	NEG	APTB	0.274	1.685	0.428	0.426	1.165	0.212	0.259	0.964	0.792	1.64	0.107
5 and younger	Low	NEG	uninfected	0.104	0.568	0.15	0.335	0.75	0.007	0.06	0.674	1.68	1.826	0.097
26 to 35	Medium	NEG	APTB	1.41	0.426	1.222	0.662	0.874	2.869	2.723	1.2135	2.091	2.999	0.154
16 to 25	Medium	NEG	LTBI	0.502	2.096	1.163	0.455	0.984	0.614	1.87	1.114	1.716	1.667	0.13
26 to 35	Low	NEG	LTBI	0.178	0.478	0.779	1.248	1.41	0.467	0.081	1.849	1.936	2.896	0.144
26 to 35	Low	NEG	LTBI	0.186	2.293	0.96	0.504	0.981	2.326	0.221	1.557	1.976	1.772	0.134
5 and younger	Low	NEG	uninfected	0.042	0.285	0.13	0.549	0.052	1.512	0.049	1.3535	1.623	2.511	0.151
16 to 25	Medium	NEG	APTB	0.132	2.256	0.513	0.529	0.715	0.46	2.729	0.5065	0.488	2.658	0.116
16 to 25	Low	POS	APTB	0.04	0.129	0.291	0.263	0.886	0.121	0.194	1.709	2.394	1.5	0.231
46 and older	Medium	NEG	LTBI	0.935	0.378	0.556	0.333	0.416	0.964	0.104	0.933	0.673	1.95	0.058
6 to 15	Low	NEG	LTBI	0.088	0.132	0.947	0.346	1.358	0.091	0.053	0.7665	0.205	1.915	0.139
6 to 15	Low	NEG	uninfected	0.032	0.347	0.02	0.419	0.191	0.094	0.518	1.067	1.848	2.337	0.104
6 to 15	Low	NEG	uninfected	0.097	1.416	1.835	0.468	0.011	0.046	0.051	0.8135	1.746	2.466	0.059
6 to 15	Low	NEG	uninfected	0.133	0.133	0.647	0.411	0.51	0.023	0.12	1.199	1.084	2.687	0.111
5 and younger	Low	NEG	uninfected	0.035	0.942	0.491	0.404	0.336	0.691	0.929	1.5415	2.153	2.124	0.136
6 to 15	Low	NEG	uninfected	0.094	0.08	0.876	0.371	0.495	0.739	2.522	1.01	1.156	2.098	0.046
6 to 15	Low	NEG	LTBI	0.036	0.088	0.41	0.508	1.658	0.042	0.096	1.185	1.125	2.478	0.143
26 to 35	Low	NEG	APTB	1.251	0.137	0.796	0.372	0.908	0.499	2.593	0.599	0.147	2.382	0.162
26 to 35	Medium	NEG	APTB	1.087	0.24	1.006	0.844	1.673	1.442	0.218	0.8985	0.994	2.313	0.111
5 and younger	Medium	NEG	uninfected	0.055	0.272	2.04	0.357	1.235	0.135	1.731	1.3735	2.13	2.437	0.171
6 to 15	Medium	NEG	uninfected	0.079	1.373	0.462	0.399	0.338	0.058	0.086	1.018	2.098	2.133	0.136
5 and younger	Medium	NEG	uninfected	0.067	1.017	2.457	0.391	0.506	-0.005	0.085	0.9805	2.352	2.347	0.096
16 to 25	Medium	NEG	LTBI	0.193				1.153			1.1045	1.181	1.954	0.103
6 to 15	Medium	NEG	LTBI	0.069	0.11	0.583	0.226	0.215	0.025	0.061	0.9995	0.545	1.262	0.172
26 to 35	Medium	NEG	APTB	0.25	0.974	0.531	0.297	0.487	0.905	0.36	0.268	0.627	1.861	0.154
26 to 35	Low	NEG	APTB	0.597	0.885	1.117	0.878	0.78	0.248	0.145	0.8405	0.721	2.728	0.137
16 to 25	Low	NEG	LTBI	0.144	2.346	1.055	0.419	0.513	0.1	0.069	0.8595	1.14	2.536	0.138
26 to 35	Medium	NEG	APTB	1.185	2.612	0.851	0.858	0.886	0.243	0.045	1.549	2.336	1.671	0.131
46 and older	Medium	NEG	APTB	0.13	0.239	0.54	0.454	0.909	0.712	1.609	1.4565	1.611	2.027	0.111
46 and older	Low	POS	APTB	0.049	0.39	0.622	0.418	0.443	0.304	0.199	1.3045	2.346	1.402	0.13
26 to 35	Low	NEG	APTB	0.177	1.577	1.213	0.684	1.519	0.019	0.113	1.262	2.336	2.12	0.126
16 to 25	Low	NEG	APTB	0.68	0.455	0.944	0.798	1.121	0.952	0.698	0.859	0.471	1.695	0.181
26 to 35	Medium	NEG	APTB	0.467	0.3	0.267	0.54	1.112	0.331	1.367	1.295	1.065	2.234	0.116
6 to 15	Low	NEG	LTBI	0.103	0.688	2.074	0.422	0.716	0.025	0.102	0.7455	0.91	2.274	0.102
6 to 15	Low	NEG	LTBI	0.233	0.165	1.042	0.438	1.209	0.284	0.287	1.1395	1.811	2.352	0.091
16 to 25	Medium	NEG	LTBI	0.07	0.071	0.076	0.371	0.582			1.4005	1.054	2.489
16 to 25	Low	POS	APTB	0.085	0.571	0.194	0.412	0.665	0.095	0.37	2.478	1.812	2.688	0.163
5 and younger	Low	NEG	uninfected	0.069	0.294	0.589	0.912	0.095	1.306	1.079	1.4105	2.413	2.666
5 and younger	Low	NEG	uninfected	0.051	0.066	0.017	0.791	0.14	0.202	0.051	1.578	2.263	2.144	0.047
5 and younger	Low	NEG	uninfected	0.045	0.247	0.088	0.571	0.501	0.047	0.139	0.9245	2.148	1.063	0.139
6 to 15	Medium	NEG	uninfected	0.039	0.111	1.498	0.482	0.764	0.02	0.073	1.3995	1.576	2.667	0.13
6 to 15	Medium	NEG	uninfected	0.053	0.286	0.11	0.45	0.761	0.052	1.338	2.7725	1.119	2.695	0.121
26 to 35	Low	POS	APTB	0.371	2.47	0.284	0.626	1.446	0.157	0.108	1.254	1.644	2.718	0.121
5 and younger	Low	NEG	LTBI	0.025	0.112	0.132	0.238	0.933			1.2045	1.974	2.49	0.08
6 to 15	Low	NEG	LTBI	0.061	0.1	1.412	0.595	0.364	0.035	0.057	1.1105	0.531	2.289	0.139
46 and older	Low	POS	APTB	0.565	0.214	2.021	0.264	0.697	0.284	0.289	1.1085	0.558	1.049	0.127
26 to 35	Low	POS	LTBI	0.14	0.398	0.204	0.246	0.508	1.628	2.377	2.217	2.023	2.847	0.121
26 to 35	Medium	POS	APTB	0.322	0.331	0.547	1.063	0.899	0.873	1.01	0.7185	1.191	1.743	0.115
16 to 25	Medium	NEG	LTBI	0.277	0.506	1.124	0.56	0.568	2.784	1.724	1.0935	2.162	2.349	0.111
26 to 35	Medium	POS	APTB	0.815	0.293	2.01	0.914	0.894	2.123	0.934	0.718	2.599	2.434	0.157
36 to 45	Medium	NEG	LTBI	0.17	2.018	0.234	0.507	0.983	0.093	0.063	1.3695	0.288	2.139	0.119
16 to 25	Low	POS	APTB	0.274	2.403	0.725	0.957	0.892	2.993	1.835	1.033	0.927	2.603	0.173
5 and younger	Low	NEG	LTBI	0.242	0.278	0.662	0.357	0.275	0.037	0.904	2.208	2.277	0.361	0.128
26 to 35	Medium	POS	APTB	1.71	1.869	0.396	0.554	0.87	1.375	0.171	0.9195	2.277	2.359	0.194
5 and younger	Medium	NEG	LTBI	0.142	0.589	1.145	0.477	0.872	0.24	0.385	0.0005	2.527	2.678	0.142
5 and younger	Medium	NEG	LTBI	0.15	0.144	0.405	0.799	0.139	0.038	0.242	1.181	0.738	2.548	0.088
16 to 25		POS	APTB	1.073	0.165	0.67	0.813	0.585	0.239	1.518	1.1915	0.223	2.143	0.15
26 to 35	Medium	POS	APTB	0.54	0.689	1.325	0.598	0.565	0.789	0.595	0.5295	0.719	1.761	0.063
6 to 15	Medium	NEG	uninfected	0.067	0.404	2.245	0.381	0.575	0.038	0.093	1.0405	1.439	1.974	0.154
5 and younger	Medium	NEG	uninfected	0.105	0.386	0.049	0.51	0.055	0.037	0.085	1.258	2.421	2.339	0.128
16 to 25		POS	APTB	0.128	0.571	1.957	0.944	0.7	1.429	0.818	1.3795	2.22	2.252	0.121
5 and younger	Medium	NEG	uninfected	0.083	0.486	0.21	0.356	1.386	0.152	0.049	0.9995	2.551	2.319	0.107
5 and younger	Medium	NEG	uninfected	0.065	0.639	0.243	0.502	0.084	0.11	0.07	1.434	0.075	1.843	0.12
16 to 25	Medium	POS	LTBI	0.129	2.454	0.957	0.488	0.959	0.04	0.058	1.2455	1.82	2.557	0.197
16 to 25	Low	NEG	APTB	0.1	0.59	1.329	0.534	1.391	0.271	1.403	0.7525	0.378	2.31	0.138
26 to 35	Medium	NEG	APTB	0.752	0.159	1.236	0.362	0.695	1.142	2.297	1.388	0.385	1.28	0.107
5 and younger	Medium	NEG	uninfected	0.156	0.178	0.191	0.566	0.202	0.068	0.177	1.578	2.035	0.603	0.106
	Low	POS	APTB	0.46	2.093	0.61	0.624	0.955	0.652	2.728	2.6565	2.547	2.187	0.138
36 to 45	Low	POS	APTB	0.026	0.06	0.84	0.411	0.699	1.263	0.475	3.0405	2.155	2.127	0.184
26 to 35	Low	POS	APTB	0.404	0.593	0.92	0.509	1.779	2.527	0.633	1.528	2.333	2.217	0.183
36 to 45	Low	NEG	LTBI	0.34	0.25	1.365	0.615	1.288	1.063	1.55	1.416	0.396	2.563	0.141
16 to 25	Low	NEG	LTBI	0.206	0.329	1.903	0.502	1.011	0.54	0.696	1.317	1.611	2.346	0.075
5 and younger	Low	NEG	LTBI	0.112	0.119	0.035	0.581	0.069	0.117	0.088	1.5805	1.349	1.911	0.125
16 to 25	Medium	NEG	uninfected	0.164	2.533	0.659	0.666	1.034	0.233	0.371	1.209	2.027	2.119	0.134
16 to 25	Low	NEG	APTB	0.735	0.144	0.843	0.473	1.283	0.199	0.998	1.2275	1.202	2.272	0.159
16 to 25	Low	NEG	APTB	0.333	0.282	1.057	0.787	0.824	0.504	0.151	2.4075	2.019	2.676	0.13
16 to 25	Medium	NEG	APTB	2.013	2.054	0.74	0.739	0.503	0.738	0.14	0.993	1.869	1.954	0.105
26 to 35	Medium	NEG	uninfected	0.149	0.532	1.275	0.593	1.291	0.946	2.147	0.8525	2.068	1.791	0.1
26 to 35	Low	NEG	APTB	0.118	2.16	1.197	0.562	1.002	0.577	2.285	1.6635	1.791	1.994	0.179
5 and younger	Low	NEG	LTBI	0.026	0.078	0.029	0.462	0.045	0.006	0.125	1.16	1.886	2.733	0.104
16 to 25	Medium	NEG	APTB	0.17	0.118	0.53	0.353	0.724	0.73	0.171	1.2455	0.28	1.908	0.16
36 to 45	Medium	NEG	APTB	1.189	0.102	1.371	1.211	0.642	0.197	0.07	1.2025	0.632	1.649	0.148
46 and older	Low	POS	APTB	0.131	0.248	0.544	0.225	0.689	0.373	0.49	2.521	0.931	1.213	0.147
26 to 35	Medium	NEG	APTB	1.083	0.401	0.825	0.812	1.354	1.881	3.4	1.35	2.802	2.488	0.153
26 to 35	Medium	NEG	LTBI	0.264	2.216	0.748	0.397	0.621	0.19	0.559	0.981	1.741	1.903	0.126
26 to 35	Low	NEG	APTB	0.202	0.315	0.362	0.417	1.209	0.109	0.294	1.3075	1.251	2.033	0.119
16 to 25	Low	NEG	LTBI	0.612	2.171	0.817	0.569	1.218	3.522	2.352	1.148	1.747	2.06	0.142
16 to 25	Low	NEG	APTB	0.739	0.222	1.518	0.519	1.103	1.956	0.442	1.1465	1.75	2.565	0.189
16 to 25	Low	NEG	LTBI	0.356	0.328	0.47	0.401	1.195	3.168	1.736	1.8975	0.95	2.204	0.187
16 to 25	Low	NEG	uninfected	0.652	0.728	1.327	0.695	1.12	2.427	2.42	1.1555	1.215	2.563	0.122
16 to 25	Low	POS	APTB	0.473	1.742	0.906	0.604	0.579	0.493	0.221	2.1005	2.165	1.942	0.203
16 to 25	Medium	NEG	APTB	0.078	0.131	1.927	0.366	0.937	0.049	0.058	0.9905	1.661	1.957	0.168
46 and older	Medium	NEG	uninfected	0.082	0.211	1.343	0.413	1.2			1.231	0.863	2.037
26 to 35	Medium	NEG	APTB	0.058	0.067	0.475	0.49	0.522	0.01	0.086	2.5695	2.595	1.823	0.079
26 to 35	Medium	NEG	APTB	0.468	2.089	0.525	0.892	1.861	1.397	1.033	2.097	1.615	2.437	0.124
26 to 35	Medium	NEG	LTBI	0.156	1.674	0.292	0.41	1.015	0.082	2.603	1.935	2.551	1.771	0.13
6 to 15	Medium	NEG	LTBI	0.079	0.282	2.035	0.456	0.224	0.245	0.071	0.7945	1.811	2.176	0.162
5 and younger	Medium	NEG	LTBI	0.086	0.648	0.23	0.347	0.182	0.067	0.076	1.358	2.39	1.578	0.173
36 to 45	Low	POS	APTB	0.162	0.601	0.47	0.414	1			2.1405	1.178	2.188	0.19
46 and older	Low	NEG	uninfected	0.451	0.221	1.266	0.632	0.933	0.504	0.204	1.147	0.484	1.819	0.176
5 and younger	Low	NEG	uninfected	0.238	0.568	0.399	0.44	0.445	1.225	0.228	1.132	1.819	2.572	0.109
6 to 15	Medium	NEG	LTBI	0.181	0.132	1.271	0.32	0.427	0.263	0.582	1.037	0.515	2.356	0.13
16 to 25	Low	NEG	APTB	0.152	0.256	0.162	0.597	0.679	2.762	2.135	1.161	1.597	2.17	0.097
16 to 25	Low	NEG	uninfected	0.084	0.997	1.464	0.452	0.835	-0.008	0.065	0.7515	0.697	2.538	0.13
16 to 25	Low	NEG	uninfected	0.088	0.152	0.421	0.504	0.417	0.103	0.085	0.661	1.084	1.97	0.112
26 to 35	Low	NEG	APTB	0.726	0.248	1.219	0.556	1.448	0.458	0.268	1.4005	1.444	2.26	0.063
26 to 35	Low	POS	APTB	0.251	0.317	0.457	0.565	0.884	0.581	2.771	2.7695	2.533	2.441	0.205
36 to 45	Medium	POS	APTB	0.294	0.092	0.188	0.363	0.799			1.2785	2.046	2.2	0.164
16 to 25	Medium	POS	LTBI	0.133	0.649	0.272	0.408	0.881	0.87	0.09	1.445	2.555	2.45	0.163
26 to 35	Medium	POS	APTB	0.257	0.037	0.157	0.464	1.46	0.019	0.274	1.725	2.871	2.54	0.14
26 to 35	Medium	NEG	LTBI	0.18	0.187	1.285	0.413	1.52	0.642	1.932	0.9845	1.499	2.323	0.077
16 to 25	Medium	NEG	LTBI	0.129	2.111	1.612	0.382	0.557	0.767	0.063	1.2325	1.022	1.352	0.114
6 to 15	Low	NEG	uninfected	0.06	0.139	2.237	0.373	0.711	1.077	0.869	1.7025	2.156	2.6	0.143
6 to 15	Low	NEG	uninfected	0.037	0.288	0.219	0.33	0.353	0.083	0.112	1.139	2.382	2.06	0.128
26 to 35	Low	NEG	APTB	0.779	0.249	1.163	0.758	0.96	1.651	0.176	0.816	0.588	2.032	0.178
36 to 45	Low	POS	APTB	0.175	0.102	0.729	0.536	1.267	0.394	0.236	1.5935	1.812	1.735	0.18
36 to 45	Low	NEG	uninfected	0.094	0.216	0.627	0.529	0.913			1.177	2.317	2.655	0.142
36 to 45	Low	NEG	APTB	0.271	0.297	0.512	0.568	1.127	0.443	0.476	2.1365	2.108	1.774	0.203
16 to 25	Low	NEG	APTB	1.958	1.487	2.17	0.766	0.975	0.261	0.161	1.8835	1.69	2.62	0.152
26 to 35	Low	NEG	LTBI	0.553	0.423	0.866	0.488	0.659	0.256	0.039	1.1945	2.472	1.139	0.135
5 and younger	Low	NEG	LTBI	0.104	0.742	0.471	0.323	0.049	0.186	0.062	1.131	0.06	1.175	0.105
36 to 45	Low	POS	APTB	0.066	0.218	0.625	0.55	0.802	1.364	1.279	2.936	2.849	2.898	0.176
16 to 25	Low	NEG	uninfected	0.203	1.198	0.705	0.396	0.807	0.986	0.05	0.9745	1.467	1.656	0.099
16 to 25	Low	NEG	APTB	0.865	0.518	1.872	0.731	1.143	2.043	1.637	1.536	2.683	2.696	0.211
16 to 25	Low	NEG	APTB	0.374	0.268	0.35	0.42	0.814	0.18	0.485	0.663	1.333	1.744	0.172
5 and younger	Low	NEG	LTBI	0.043	2.15	0.539	0.238	0.102	-0.003	0.136	1.8435	0.135	0.955	0.069
16 to 25	Medium	NEG	APTB	0.605	2.524	1.283	0.485	0.735	0.076	0.094	1.252	0.267	2.015	0.131
46 and older	Medium	NEG	LTBI	0.095	0.274	0.333	0.352	0.523	0.004	0.08	1.1075	0.299	2.52	0.108
5 and younger	Medium	NEG	uninfected	0.122	0.966	0.428	0.119	1.579	0.065	0.129	1.4795	2.486	0.535	0.087
26 to 35	Low	NEG	APTB	1.032	1.639	0.896	0.606	1.286	1.232	1.365	1.6415	1.976	2.375	0.137
16 to 25		NEG	APTB	0.154	0.064	2.28	1.214	0.497	0.026	0.104	1.495	1.553	2.556	0.182
26 to 35	Low	POS	APTB	0.412	0.648	0.332	0.52	1.349	0.633	0.286	2.4485	2.507	2.47	0.27
26 to 35		NEG	APTB	0.333	0.098	0.918	0.559	1.472	0.033	2.394	1.328	0.351	1.811	0.122
6 to 15		NEG	uninfected	0.05	0.493	0.248	0.414	1.676	2.178	2.885	1.3785	0.657	2.411	0.109
26 to 35	Low	POS	APTB	0.121	0.417	0.48	0.561	0.663	0.069	0.243	1.789	2.55	2.505	0.162
6 to 15	Medium	NEG	uninfected	0.101	0.346	1.381	0.546	0.513	0.03	0.076	1.49	1.262	2.407	0.113
16 to 25	Medium	NEG	uninfected	0.457	1.812	2.27	0.558	0.805	1.668	0.371	1.0395	0.999	2.196	0.12
6 to 15	Medium	NEG	uninfected	0.084	0.327	0.824	0.355	0.367	2.275	2.043	0.99	1.016	1.512	0.174
6 to 15	Medium	NEG	uninfected	0.038	0.048	0.282	0.392	0.215	0.018	0.05	1.324	1.011	2.579	0.125
46 and older	Medium	NEG	LTBI	0.144	0.163	0.387	0.546	0.814	0.371	0.337	0.95	0.359	2.873	0.145
26 to 35	Low	NEG	APTB	0.519	0.382	0.535	0.522	1.108	1.866	0.858	1.2205	1.684	2.232	0.141
5 and younger	Low	NEG	uninfected	0.26	0.062	0.11	0.36	0.071	0.095	0.113	1.2905	1.589	2.025	0.111
6 to 15	Low	NEG	uninfected	0.069	0.082	0.347	0.461	0.369	0.192	1.14	1.501	0.416	1.882	0.144
26 to 35	Medium	NEG	APTB	2.176	0.085	0.344	0.411	1.372	0.236	2.724	1.0145	1.038	2.194	0.088
16 to 25	Low	NEG	APTB	0.583	0.401	1.265	0.452	0.581	1.898	0.747	1.3845	1.734	2.405	0.318
26 to 35	Low	POS	APTB	0.17	0.495	0.806	0.391	0.592	0.11	1.427	1.5565	1.613	2.221	0.171
26 to 35	Low	POS	uninfected	0.044	0.091	0.301	0.364	0.93			2.1795	1.068	1.847	0.159
16 to 25	Low	NEG	APTB	0.363	0.235	0.936	0.5	1.043	0.626	1.636	1.293	0.546	2.372	0.188
16 to 25	Low	POS	APTB	0.129	1.738	0.447	0.611	0.787	2.367	2.838	2.532	1.884	2.673	0.178
5 and younger	Low	NEG	LTBI	0.026	1.906	0.645	0.043	0.044	0.028	0.435	1.687	0.153	0.134	0.1
16 to 25	Low	NEG	APTB	0.109	0.607	0.66	0.705	1.55	0.173	0.9	1.6705	1.557	2.418	0.161
6 to 15	Low	NEG	uninfected	0.132	0.413	0.307	0.474	0.178	0.038	0.169	0.879	1.06	2.548	0.169
16 to 25	Low	NEG	APTB	0.604	0.487	0.984	0.545	0.927	0.549	0.349	0.632	0.46	1.55	0.13
16 to 25	Low	NEG	LTBI	0.146	0.153	0.676	0.35	0.749	0.196	0.15	1.148	1.496	1.173	0.101
26 to 35	Medium	NEG	APTB	1.311	0.317	0.901	0.618	0.558	0.232	0.099	2.061	1.754	2.238	0.13
26 to 35	Low	POS	APTB	0.12	1.49	1.162	0.553	0.379	0.219	0.228	2.503	2.801	2.304	0.218
6 to 15	Low	NEG	LTBI	0.045	0.262	1.349	0.835	0.34	0.369	1.661	0.807	1.344	2.341	0.093
16 to 25	Low	NEG	LTBI	0.028	1.705	1.347	0.339	0.439	0.267	2.016	0.777	0.808	2.337	0.096
6 to 15	Medium	NEG	uninfected	0.129	0.199	0.224	0.394	0.596	0.169	0.437	1.705	1.574	2.479	0.049
6 to 15	Medium	NEG	uninfected	0.104	1.047	0.303	0.447	0.527	0.585	2.262	1.1	1.807	2.479	0.101
26 to 35	Low	NEG	APTB	0.651	0.38	1.913	0.457	0.96	1.226	1.855	1.213	1.639	1.45	0.115
16 to 25	Low	POS	APTB	0.781	0.261	0.148	0.357	0.867	0.47	0.596	2.444	1.968	2.412	0.249
26 to 35	Low	POS	LTBI	0.115	0.741	0.851	0.426	1.347	0.774	0.524	2.6305	2.007	1.936	0.169
36 to 45	Low	NEG	APTB	0.549	0.286	1.386	0.303	1.151	0.366	0.328	1.3485	2.403	1.941	0.136
5 and younger	Low	NEG	LTBI	0.119	0.528	0.496	0.247	0.366	0.677	0.172	1.1255	1.545	2.337	0.135
16 to 25	Medium	NEG	APTB	0.163	0.167	0.454	0.537	1.316	0.78	0.077	0.985	0.62	2.344	0.173
46 and older	Medium	NEG	LTBI	0.161	2.421	1.196	0.61	0.921	0.04	0.275	1.2765	1.968	3.088	0.193
46 and older	Medium	NEG	LTBI	0.446	0.413	1.588	0.904	1.533	3.105	0.757	0.816	2.598	2.572	0.138
16 to 25	Low	NEG	APTB	1.597	1.017	0.617	0.483	0.702	0.965	2.222	1.4925	2.365	1.492	0.144
5 and younger	Low	NEG	LTBI	0.178	0.408	0.496	0.418	0.428	0.237	0.118	0.7725	1.584	2.167	0.175
26 to 35	Medium	NEG	APTB	0.468	2.117	0.222	0.596	1.521	0.274	1.067	1.4245	0.246	2.2	0.175
16 to 25	Medium	POS	APTB	0.394	0.625	1.26	0.628	1.408	1.827	1.792	0.9285	2.209	2.658	0.158
36 to 45	Low	POS	APTB	0.048	0.071	0.054	0.545	1.176	2.949	0.91	2.518	2.536	1.897	0.155
46 and older	Low	NEG	uninfected	0.522	2.313	0.348	0.595	1.127	0.092	0.059	2.1305	1.735	1.754	0.104
26 to 35	Low	POS	APTB	0.586	2.122	0.958	0.436	1.431	1.018	1.386	1.2815	2.537	1.875	0.242
5 and younger	Low	NEG	uninfected	0.085	0.103	0.037	0.352	0.889	0.001	0.339	0.223	1.237	1.064	0.051
16 to 25	Low	NEG	APTB	0.228	1.771	0.496	0.43	0.94	0.057	0.047	0.972	2.123	1.863	0.048
46 and older	Low	NEG	LTBI	0.212	0.614	0.836	0.487	1.195	3.096	2.896	1.032	0.51	2.4	0.114
	Low	NEG	LTBI	0.081	0.06	0.261	0.548	0.254	0.348	0.095	0.8345	1.68	2.537	0.094
26 to 35	Low	NEG	APTB	0.186	0.127	0.625	0.436	1.609	0.434	2.332	1.1965	1.135	1.637	0.149
26 to 35	Low	NEG	LTBI	0.055	0.081	1.257	0.603	1.38	0.18	0.234	1.2205	2.158	2.43	0.176
	Low	NEG	APTB	0.365	0.925	1.784	0.294	0.794	0.214	0.135	0.632	1.609	2.081	0.137
36 to 45	Low	POS	APTB	0.062	0.074	0.169	0.41	0.33	0.379	0.213	2.4195	1.254	1.992	0.237
26 to 35	Low	POS	uninfected	0.113	0.089	0.775	0.272	0.412	0.196	0.147	2.448	0.337	2.511	0.173
26 to 35	Medium	POS	APTB	0.221	1.17	0.383	0.257	1.223	0.239	0.177	2.2705	1.697	2.354	0.145
36 to 45	Medium	NEG	uninfected	0.352	1.129	0.431	0.49	0.919	0.11	0.093	0.028	1.422	1.426	0.139
26 to 35	Medium	NEG	APTB	1.385	2.283	1.058	0.623	0.868	0.051	0.094	1.855	1.999	2.517	0.118
5 and younger	Medium	NEG	LTBI	0.223	1.361	0.109	0.45	0.17	0.009	0.029	0.983	0.451	1.105	0.08
16 to 25	Medium	NEG	LTBI	0.066	0.153	1.231	0.446	0.338	0.049	0.094	1.323	0.778	2.519	0.117
6 to 15	Low	NEG	LTBI	0.138	0.211	2.696	0.343	0.195	0.431	0.082	1.537	0.99	2.205	0.104
6 to 15	Low	NEG	uninfected	0.139	0.277	1.005	0.434	0.286	0.518	1.156	1.314	1.549	2.667	0.153
16 to 25	Low	NEG	LTBI	0.87	0.587	1.581	0.653	1.067	0.825	2.732	1.4335	1.879	2.481	0.101
16 to 25	Medium	NEG	APTB	0.384	0.142	1.441	0.512	1.206	0.484	0.559	1.036	0.923	2.147	0.202
16 to 25	Medium	NEG	LTBI	0.103	2.655	0.371	0.312	1.144	0.681	0.812	0.679	1.08	2.099	0.096
16 to 25	Low	NEG	APTB	0.683	2.414	1.995	0.459	1.766	0.16	0.175	1.6335	1.242	2.528	0.125
16 to 25	Medium	NEG	APTB	0.36	2.846	0.372	0.445	0.905	0.032	0.045	1.1835	1.476	2.141	0.157
16 to 25	Medium	NEG	LTBI	0.145	0.629	0.77	0.522	0.986	0.102	0.099	0.829	0.805	2.57	0.121
16 to 25	Medium	NEG	LTBI	0.369	0.775	1.173	0.544	1.267	0.15	0.134	1.0295	1.399	1.839	0.102
46 and older	Medium	NEG	LTBI	0.455	0.97	1.96	0.368	1.2	0.132	0.065	1.448	0.548	2.361	0.113
46 and older	Medium	NEG	uninfected	0.11	0.441	0.64	0.528	1.061	0.054	0.099	0.708	0.406	1.915	0.094
26 to 35	Medium	POS	LTBI	0.082	2.206	0.261	0.329	0.795	0.064	0.178	0.4015	2.023	1.828	0.207
6 to 15	Medium	NEG	uninfected	0.284	0.206	1.182	0.539	1.046	0.579	0.936	1.3945	0.642	2.247	0.201
5 and younger	Medium	NEG	uninfected	0.121	0.691	0.223	0.549	0.381	0.05	0.094	0.884	2.134	3.051	0.121
26 to 35	Medium	NEG	LTBI	0.171	2.439	0.522	0.527	1.362	0.037	0.153	1.1245	1.692	2.058	0.094
6 to 15	Medium	NEG	uninfected	0.048	1.283	0.046	0.407	0.395	-0.015	0.059	0.872	1.796	2.527	0.12
5 and younger	Medium	NEG	uninfected	0.052	0.526	0.25	0.343	0.076	0.01	0.049	0.723	1.336	2.455	0.109
6 to 15	Medium	NEG	uninfected	0.102	0.076	0.119	0.524	1.448	0.045	0.053	0.8625	2.307	2.111	0.131
6 to 15	Medium	NEG	uninfected	0.079	2.125	0.192	0.453	0.286	0.036	0.063	0.979	1.077	2.492	0.124
46 and older	Medium	NEG	LTBI	0.51	2.232	0.525	0.519	1.102	0.08	0.058	1.1155	0.782	2.466	0.164
5 and younger	Medium	NEG	uninfected	0.07				0.192			1.9815	2.087	0.35	0.093
6 to 15	Medium	NEG	uninfected	0.07	0.158	0.53	0.405	1.286	0.034	0.055	1.337	0.784	2.231	0.138
6 to 15	Medium	NEG	uninfected	0.242	0.748	1.072	0.383	0.218	0.103	0.059	0.94	1.83	2.058	0.069
6 to 15	Medium	NEG	uninfected	0.044	0.091	0.147	0.51	0.097	0.035	0.17	1.026	0.846	2.015	0.121

## Sheet: Antibody OD by BCG Vacc status
Antibody optical density (OD) after 3 weeks	BCG naïve matched controls														BCG vaccinated
PPD	0.075	0.014	0.018	0.026	0.069	0.027	0.6195	0.042	0.028	0.048	0.044	0.197	0.067		0.072	0.052	0.036	0.072	0.113	0.147	0.017	0.023	0.077	0.179	0.041	0.119
TT	0.448	0.488	0.813	0.956	1.645	1.032	0.69	0.254	1.229	0.657	1.029	1.793	0.625		0.903	0.212	0.29	1.142	0.351	1.819	0.638	1.568	1.89	0.079	1.14	0.516
DT	1.061	1.795	1.576	1.403	0.515	1.601	0.739	1.398	1.22	0.882	1.736	0.861	1.518		1.41	1.551	1.054	1.447	0.628	1.621	0.896	1.008	1.632	1.564	1.46	1.663
RSV	0.99	1.031	0.984	1.088	0.768	0.828	1.107	1.099	0.893	0.926	0.848	0.948	1.074		1.148	1.13	0.68	0.811	0.676	1.065	0.77	0.831	0.99	0.722	0.876	0.946
MV	1.41	0.937	1.35	1.292	1.3	1.233	1.306	1.317	1.196	1.267	1.31	1.438	0.079		1.232	1.1	0.5	1.012	1.359	1.351	1.305	1.53	1.256	0.307	1.307	1.397
CMV	0.041	0.006	0.011	0.016	1.232	1.571	1.57	1.734	0.008	0.011	0.018	0.01	1.621		1.4	0.018	0.891	1.863	0.898	1.051	0.011	0.087	0.02	0.009	0.009	1.074
EBV	1.288	0.083	1.081	1.145	0.768	0.072	0.249	0.668	0.931	0.845	1.333	0.502	1.031		1.206	1.107	0.693	0.097	1.326	0.515	1.147	0.736	0.913	0.679	0.878	0.473
Antibody OD at baseline	BCG naïve matched controls														BCG vaccinated
PPD	0.083	0.012	0.01	0.039	0.101	0.029	0.34	0.034	0.024	0.045	0.028	0.178	0.03		0.024	0.075	0.029	0.081	0.5	0.034	0.039	0.01	0.088	0.068	0.055	0.048
TT	0.436	0.445	0.874	1.027	1.726	1.069	0.824	0.304	1.361	0.597	0.949	1.819	0.572		1.002	0.19	0.42	1.013	0.372	1.841	0.72	1.559	1.818	0.059	1.046	0.521
DT	0.901	1.653	1.567	1.497	0.611	1.565	0.964	1.516	1.433	0.888	1.802	0.841	1.49		1.355	1.525	1.111	1.545	0.734	1.663	1.089	1.057	1.664	1.668	1.297	1.458
RSV	1.072	1.116	1.059	1.183	0.867	0.746	0.986	0.97	0.718	0.913	0.994	0.96	1.095		1.13	1.022	0.83	0.901	0.621	1.067	0.745	0.923	1.097	0.887	0.916	1.076
MV	1.646	0.942	1.376	1.448	1.428	1.125	1.353	1.33	1.085	1.389	1.347	1.519	0.104		1.321	1.204	0.73	1.129	1.436	1.429	1.355	1.64	1.511	0.388	1.377	1.604
CMV	0.055	0.007	0.009	0.01	1.163	1.527	1.339	1.516	0.02	0.009	0.015	0.011	1.416		1.428	0.015	0.78	1.832	1.107	0.825	0.013	0.067	0.017	0.005	0.009	1.083
EBV	1.31	0.106	1.081	1.355	0.841	0.069	0.457	0.681	0.895	0.971	1.341	0.401	1.163		1.302	1.24	0.897	0.074	1.279	0.479	1.169	0.663	0.903	0.613	0.962	0.662

## Sheet: TT-antibody avidity
Age	SES	HIV	M.tb infection status	Tetanus toxoid antibody avidity [kd(S-1)]		Key
26 to 35		POS	APTB	0.00112		SES	Socioeconomic status
26 to 35		NEG	APTB	0.000713		HIV	Human Immunodeficiency Virus
16 to 25		NEG	APTB	0.00126		M.tb infection status	Mycobacterium tuberculosis infection status
46 and older		NEG	APTB	0.00159		APTB	Active pulmonary tuberculosis
26 to 35	Low	POS	APTB	0.000804		LTBI	Latent tuberculosis infection
5 and younger	Medium	POS	uninfected	0.00105
6 to 15	Medium	NEG	uninfected	0.00127
6 to 15	Medium	NEG	uninfected	0.000958
26 to 35	Low	POS	uninfected	0.00116
16 to 25	Low	NEG	APTB	0.000513
16 to 25	Medium	NEG	LTBI	0.000583
26 to 35	Low	NEG	LTBI	0.000415
5 and younger	Low	NEG	uninfected	0.00113
6 to 15	Low	NEG	LTBI	0.00112
6 to 15	Low	NEG	uninfected	0.00122
6 to 15	Low	NEG	uninfected	0.00103
6 to 15	Low	NEG	uninfected	0.000999
5 and younger	Medium	NEG	uninfected	0.00102
26 to 35	Low	NEG	APTB	0.000953
16 to 25	Low	NEG	LTBI	0.000482
26 to 35	Medium	POS	APTB	0.00118
36 to 45	Medium	NEG	LTBI	0.000477
26 to 35	Medium	POS	APTB	0.000898
6 to 15	Medium	NEG	uninfected	0.00108
16 to 25		POS	APTB	0.00112
26 to 35	Low	POS	APTB	0.00114
36 to 45	Low	NEG	LTBI	0.000954
16 to 25	Medium	NEG	uninfected	0.000206
16 to 25	Low	NEG	APTB	0.00101
16 to 25	Medium	NEG	APTB	0.000507
26 to 35	Low	NEG	APTB	0.000525
36 to 45	Medium	NEG	APTB	0.00119
46 and older	Low	POS	APTB	0.00127
26 to 35	Medium	NEG	APTB	0.000995
26 to 35	Medium	NEG	LTBI	0.000586
16 to 25	Low	NEG	APTB	0.00148
26 to 35	Medium	NEG	APTB	0.0013
36 to 45	Low	POS	APTB	0.00104
26 to 35	Low	NEG	APTB	0.00115
26 to 35	Medium	NEG	LTBI	0.00124
16 to 25	Low	NEG	APTB	0.000674
36 to 45	Low	POS	APTB	0.00129
16 to 25	Low	NEG	APTB	0.00118
5 and younger	Low	NEG	LTBI	0.000577
16 to 25	Medium	NEG	APTB	0.000638
26 to 35	Low	NEG	APTB	0.000777
6 to 15	Medium	NEG	uninfected	0.00159
46 and older	Medium	NEG	LTBI	0.00102
5 and younger	Low	NEG	uninfected	0.00115
6 to 15	Low	NEG	uninfected	0.000928
16 to 25	Low	NEG	APTB	0.00159
6 to 15	Low	NEG	LTBI	0.00135
16 to 25	Low	NEG	LTBI	0.00082
26 to 35	Low	NEG	APTB	0.00169
46 and older	Medium	NEG	LTBI	0.00072
5 and younger	Low	NEG	LTBI	0.00106
26 to 35	Medium	NEG	APTB	0.000439
16 to 25	Medium	POS	APTB	0.000904
36 to 45	Low	POS	APTB	0.00118
26 to 35	Low	POS	APTB	0.000766
16 to 25	Low	NEG	APTB	0.00077
46 and older	Low	NEG	LTBI	0.00104
	Low	NEG	LTBI	0.00156
26 to 35	Low	NEG	APTB	0.00115
26 to 35	Low	NEG	LTBI	0.00123
	Low	NEG	APTB	0.00109
36 to 45	Low	POS	APTB	0.00157
26 to 35	Medium	POS	APTB	0.000821
36 to 45	Medium	NEG	uninfected	0.00099
26 to 35	Medium	NEG	APTB	0.000559
5 and younger	Medium	NEG	LTBI	0.000819
6 to 15	Low	NEG	uninfected	0.00129
16 to 25	Medium	NEG	APTB	0.000961
16 to 25	Medium	NEG	LTBI	0.000491
16 to 25	Low	NEG	APTB	0.00033
16 to 25	Medium	NEG	LTBI	0.00138
16 to 25	Medium	NEG	LTBI	0.00101
46 and older	Medium	NEG	LTBI	0.000952
46 and older	Medium	NEG	uninfected	0.00131
26 to 35	Medium	POS	LTBI	0.000387
5 and younger	Medium	NEG	uninfected	0.00118
26 to 35	Medium	NEG	LTBI	0.000388
6 to 15	Medium	NEG	uninfected	0.000855
5 and younger	Medium	NEG	uninfected	0.000939
6 to 15	Medium	NEG	uninfected	0.000539
46 and older	Medium	NEG	LTBI	0.000568
6 to 15	Medium	NEG	uninfected	0.00116
6 to 15	Medium	NEG	uninfected	0.00122

## Sheet: TT-specific MBC PB ratio (TB)
MBC/1000000 PBMCs	PB/1000000 PBMCs		Key
0	2.5		MBC	Memory B cells
0	145		PB	Plasmablasts
3.75	28.75		PBMC	Peripheral Blood Mononuclear Cells
2.5	47.5
2.5	8.75
0	31.25
0	8.75
23.75	28.75
0	1.25
1.25	1.25
11.25	0
0	1.25
2.5	0
3.75	0
1.25	13.75
0	1.25
0	11.25
7.5	0
	21.25
	81.25
	12.5
	5
	0
	20
	6.25
	30
	60
	10
	2.5
	5

## Sheet: TT-specific MBC (TB Vs healthy)
TT-specific MBCs/1000000 PBMCs in Healthy donors	TT-specific MBCs/1000000 PBMCs in APTB		Key
17.5	0		MBC	Memory B cells
0	0		PBMC	Peripheral Blood Mononuclear Cells
0	3.75		APTB	Active pulmonary tuberculosis
18.75	2.5
33.75	2.5
8.75	0
11.25	0
0	23.75
0	0
7.5	1.25
16.25	11.25
18.75	0
31.25	2.5
45	3.75
35	1.25
21.25	0
103.75	0
3.75	7.5
3.75
7.5
8.75
52.5
127.5
0
30
52.5
38.75
5
106.25
266.25
17.5
20
52.5
0
0
0
6.25
100
17.5
36.25
0
0
165
35
12.5
16.25
13.75
51.25
92.5
0
21.25
32.5
13.75
25
191.25
70
0
0
10
11.25
77.5
65
120
31.25
26.25
63.75
0
13.75
0
0
22.5
0
0
7.5
15
6.25
57.5
38.75
36.25
0
0
10
96.25
63.75
201.25
15
7.5
11.25
18.75
10
0
6.25
5
1.25
18.75
6.25
38.75
1.25
7.5
30
96.25
1.25
2.5
6.25
11.25
0
8.75
15
28.75
0
0
42.5
0
7.5
0
